# Supplementary material for: Validation of plasma microRNAs as biomarkers in sepsis associated acute kidney injury upon first clinical presentation reveals limited diagnostic and prognostic performance
Source: PLoS One. 2025 Sep 4;20(9):e0331442. doi: 10.1371/journal.pone.0331442 (PMC12410816; doi:10.1371/journal.pone.0331442)
Supplement: S2 Table — This supplemental table provides the complete list of references corresponding to the literature reviewed and summarized in S1 Table and SFile 3: S3 Table. Each reference is assigned a number used for cross-referencing within the table. The studies included span a range of topics relevant to miRNA expression in kidney injury, sepsis, and sepsis-associated acute kidney injury (SA-AKI). These references were used to guide the identification and selection of the 12 candidate miRNAs investigated in the current study. (XLSX) [file pone.0331442.s002.xlsx]

## Sheet: STable2
S2 Table. Reference list for literature review tables
This supplemental table provides the complete list of references corresponding to the literature reviewed and summarized in S1 Table S3 Table.
Each reference is assigned a number used for cross-referencing within the table. The studies included span a range of topics relevant to miRNA expression in kidney injury, sepsis, and sepsis-associated acute kidney injury (SA-AKI).
These references were used to guide the identification and selection of the 12 candidate miRNAs investigated in the current study.
1	DOI: 10.1111/jcmm.14270
2	doi: 10.1093/toxsci/kfaa181
3	DOI: 10.12659/MSM.889937
4	https://doi.org/10.3109/0886022X.2015.1077322
5	https://doi.org/10.1155/2020/4370983
6	https://doi.org/10.1371/journal.pone.0051140
7	https://doi.org/10.3969/j.issn.1673-4254.2017.05.13
8	https://doi.org/10.3390/ijms20102381
9	doi: 10.1371/journal.pone.0127175
10	10.1371/journal.pone.0038885
11	https://doi.org/10.1016/j.bbrep.2021.100988
12	10.1016/j.tox.2014.05.005
13	https://doi.org/10.1186/s12882-022-02726-6
14	https://doi.org/10.1186/s10020-018-0056-z
15	https://doi.org/10.1016/j.biopha.2018.07.105
16	PMID: 26131152
17	https://doi.org/10.1515/cclm-2011-0826
18	https://doi.org/10.1016/j.bbrep.2021.100915
19	doi:10.3390/genes11111327
20	https://doi.org/10.1186/s13054-015-1162-8
21	doi: 10.1080/08820139.2021.2020282.
22	DOI: 10.2215/CJN.00430111
23	10.7717/peerj.1729
24	https://doi.org/10.1186/s40001-020-00408-3
25	https://doi.org/10.1073/pnas.0912701107
26	https://doi.org/10.1186/s43042-020-00052-w
27	https://doi.org/10.1093/ndt/gfw007
28	https://doi.org/10.1002/jcla.23103
29	https://doi.org/10.1038/s41419-019-1713-z
30	https://doi.org/10.1152/ajprenal.00273.2011
31	https://doi.org/10.1093/toxsci/kfs210
32	https://doi.org/10.1016/j.ajpath.2011.04.021
33	PMCID: PMCPMC3499041
34	DOI: 10.1016/j.biopha.2017.07.098
35	https://doi.org/10.1007/s11255-021-02784-z
36	https://doi.org/10.1371/journal.pone.0173292
37	https://doi.org/10.1038/srep28006
38	https://doi.org/10.1186/s10020-020-00217-8
39	doi: 10.3892/mmr.2018.9081
40	PMID: 26339334
41	https://doi.org/10.3892/etm.2018.6779
42	https://doi.org/10.1038/ki.2014.117
43	doi: 10.26355/eurrev_201807_15518
44	https://doi.org/10.1016/j.tox.2014.05.004
45	https://doi.org/10.1016/j.molimm.2015.02.003
46	https://doi.org/10.1038/s41374-021-00620-7
47	https://doi.org/10.1016/j.cellimm.2014.06.006
48	https://doi.org/10.1186/s13287-020-02068-w
49	DOI:10.1016/j.febslet.2009.12.053
50	https://doi.org/10.1186/s40001-021-00566-y
51	https://doi.org/10.1159/000355759
52	https://doi.org/10.1371/journal.pone.0262339
53	doi: 10.3892/mmr.2021.12305.
54	https://doi.org/10.1016/j.prp.2022.154142
55	https://doi.org/10.1111/jcmm.16449
56	DOI: 10.1172/JCI158348
57	DOI: 10.3389/fimmu.2022.951798
58	doi: 10.2174/1386207323666201211091312
59	DOI: 10.1016/j.molimm.2016.11.019
60	DOI: 10.1177/0960327120937334
61	https://doi.org/10.2217/pme-2020-0182
62	doi: 10.1155/2020/2198308
63	https://doi.org/10.15252/embr.201948075
64	DOI: 10.1097/MD.0000000000020729
65	DOI 10.1097/TA.0b013e31825a7560
66	PMID: 31926500
67	doi: 10.1371/journal.pone.0197637
68	DOI: 10.1097/MD.0000000000016470
69	doi: 10.1002/jcla.23036
70	doi: 10.1002/jcla.23222
71	doi: 10.1002/jcla.23094
72	https://doi.org/10.1002/jcla.22917
73	PMID: 31938374
74	https://doi.org/10.1002/jcla.23408
75	https://doi.org/10.4049/jimmunol.1402088
76	DOI: 10.1371/journal.pone.0044305
77	PMCID: PMC9730080
78	https://doi.org/10.3892/etm.2021.10832
79	https://doi.org/10.1177/1178631018797079
80	DOI: 10.1097/CCM.0000000000000131
81	doi: 10.1002/jgm.3128
82	https://doi.org/10.3892/etm.2013.937
83	https://doi.org/10.1016/j.bbrc.2010.02.145
84	DOI: 10.1097/MD.0000000000019754
85	https://doi.org/10.7754/clin.lab.2016.160511
86	doi: 10.1371/journal.pone.0261228
87	https://doi.org/10.1002/jcla.23510
88	https://doi.org/10.1371/journal.pone.0007405
89	DOI: 10.1097/SHK.0000000000000282
90	https://doi.org/10.1016/j.cellsig.2021.110101
91	https://doi.org/10.1016/j.bbrc.2018.04.168
92	https://doi.org/10.1371/journal.pone.0054612
93	https://doi.org/10.1371/journal.pone.0075918
94	DOI: 10.1097/SHK.0000000000000839
95	https://doi.org/10.1177/0300060520943070
96	https://doi.org/10.1093/toxsci/kfu143
97	https://doi.org/10.1016/j.ijid.2015.09.016
98	doi: 10.3892/etm.2020.8408
99	https://doi.org/10.3390/jcm8101644
100	https://doi.org/10.1038/srep38868
101	10.1007/s11255-016-1485-7
102	https://doi.org/10.1093/nar/gnh186
103	https://doi.org/10.1155/2015/465479
104	doi: 10.1111/jcmm.13162
105	https://doi.org/10.1186/1471-2164-15-485
106	doi: 10.17305/bjbms.2019.4131
107	doi: 10.21037/apm-20-1391
108	DOI: 10.1074/jbc.M112.421255
109	https://doi.org/10.1159/000331054
110	https://doi.org/10.1155/2015/384208
111	https://doi.org/10.1038/s41598-020-74965-2
112	doi: 10.7150/thno.50093
113	https://doi.org/10.1681/ASN.2012050438
114	https://doi.org/10.1186/s40001-019-0396-3
115	https://doi.org/10.3892/etm.2021.10062
116	https://doi.org/10.3892/etm.2021.9781
