# Supplementary material for: Validation of plasma microRNAs as biomarkers in sepsis associated acute kidney injury upon first clinical presentation reveals limited diagnostic and prognostic performance
Source: PLoS One. 2025 Sep 4;20(9):e0331442. doi: 10.1371/journal.pone.0331442 (PMC12410816; doi:10.1371/journal.pone.0331442)
Supplement: S3 Table — A schematic overview of all literature reviewed, categorized by the main focus of each study and the type of biological material analyzed. References correspond to those listed in S2 Table . Studies are sorted by the sample material used—blood, urine, or tissue/cell cultures—and color-coded according to both the study model and disease focus. (XLSX) [file pone.0331442.s003.xlsx]

## Sheet: STable3
STable 3. Schematic overview of reviewed literature by study focus and sample material.
A schematic overview of all literature reviewed, categorized by the main focus of each study and the type of biological material analyzed. References correspond to those listed in STable 2.
Studies are sorted by the sample material used—blood, urine, or tissue/cell cultures—and color-coded according to both the study model and disease focus.
	Human - Kidney/Kidney injury				Animal - Kidney/Kidney injury				Human - Sepsis				Animal - Sepsis				Human - Sepsis-AKI				Animal - Sepsis-AKI			Reference count
Candidates	Blood	Urine	Tissue/cells		Blood	Urine	Tissue/cells		Blood	Urine	Tissue/cells		Blood	Urine	Tissue/cells		Blood	Urine	Tissue/cells		Blood	Urine	Tissue/cells
miR-9		1				2	1																	2
miR-10a	4.9	1, 6			3, 4	6, 7	1, 3,4, 8				5				5		7							8
miR15						12			10,11,14-17, 20								13							9
miR-16	22					12	19		10, 14-19, 21															10
miR-17						2																		1
miR-18					23		23																	1
miR-19									24		24													1
miR-20							25																	1
miR-21	4, 27		31		4	2, 12	4, 25, 30-32		20,21,26,28,29				29		29				34				34	14
miR-22																	33, 35, 36	35						3
miR-23						2			37-39								36							5
miR-25									40															1
miR-26	9					44	42, 45		37, 41									43						7
miR-27	9								20, 46		46,48				46, 47									5
miR-29	9		49			12	51		21, 50				50				7							7
miR-30	4	6			4	6	4, 44		37															5
miR-31									18															1
miR-34							42		20, 52															3
miR-93	9					44			14,56,57				56		54, 56								53, 55	8
miR-96									58															1
miR-101	9		30,59,60		60		30, 60		26, 61															6
miR-103									62-64				63											3
miR-107									64															1
mir-122							42		57, 65-67															5
miR-124									68															1
miR-125									69-72															4
miR-126	9					2			20,73,74															5
miR-127	9						76		51,57,77				75		75									5
miR-132									78.79															2
miR-133									80				80											1
miR-134					22		22																	1
miR-142							30																	1
miR-143		1				2	1		14								36							4
miR-146	9				4		4, 25		20,21,57,79,81-87															14
miR-147									86															1
mir-150									14, 82,88,89,91-93				91		91		90				90		90	8
miR-155		1,21,31,96	21				1, 31		57,79,86,87,94,95,97								13							12
miR-181					4		4		19, 98						19									3
miR-182					4, 23		4, 23		88															3
miR-187							25		26															2
miR-191					44				37								33, 36							4
mir-192	101	1, 103	100, 102		3, 44,100,101	2, 6,12	1, 3,25,101-103		99	37							13							14
mir-193						12	30, 42		10, 65															5
miR-194			102		3		3, 25, 102																	3
miR-199a-3p		1			4		1,4,25		52, 104															5
miR-200		104			4	12	4, 104																	3
miR-203						105																		1
miR-204			102				102																	1
miR-205						2	2										106							2
miR-206		1					1		107															2
miR-210	22	9			12, 109	12, 2	23, 109								108		106							7
miR-214					23, 32		23, 25, 32																	3
miR-215			102																					1
miR-216			102																					1
miR-221		1				2	1																	2
miR-223						2			10,14,57,65,78,79,82,83,86,110,111				110											12
miR-320	4, 22				4	105	4, 105																	3
miR-342									14, 88															2
miR-346		1					1																	1
miR-378-3p		1					1		11															2
miR-423																	13							1
miR-424									14															1
miR-451									18, 19						19									2
miR-452																	112	112			112	112	112	1
miR-455					4		4																	1
miR-483									10															1
miR-486							8																	1
miR-489					4		4																	1
miR-494	113						113										106							2
miR-495									114				114		114									1
miR-499									65															1
miR-505					4		4																	1
miR-531		1					1																	1
miR-805							25																	1
miR-1184									115, 116															2
miR-3165																	36							1
miR-4270																	36							1
miR-4321																	36							1
miR-4456																	36							1
miR-4772-5p									93															1
