# Supplementary material for: Validation of plasma microRNAs as biomarkers in sepsis associated acute kidney injury upon first clinical presentation reveals limited diagnostic and prognostic performance
Source: PLoS One. 2025 Sep 4;20(9):e0331442. doi: 10.1371/journal.pone.0331442 (PMC12410816; doi:10.1371/journal.pone.0331442)
Supplement: S1 Fig — The microRNAs are ordered in descending order based on their reference count. The values correspond to those listed in S1 Table and S2 Table. (XLSX) [file pone.0331442.s004.xlsx]

## Sheet: SFigure1&2
Sfigure 1. Bar graph representing the number of references per microRNA. The microRNAs are ordered in descending order based on their reference count. The values correspond to those listed in STable 1 and STable 2.																						Sfigure 2. Venn diagram illustrating miRNA associations with Kidney Injury, Sepsis, and SA-AKI. This Venn diagram illustrates the number of microRNAs associated with kidney injury (yellow), sepsis (blue), and SA-AKI (green).
																						Overlapping sections represent microRNAs identified in multiple pathological contexts. The values correspond to STable 1 and STable 2.
