# Supplementary material for: Validation of plasma microRNAs as biomarkers in sepsis associated acute kidney injury upon first clinical presentation reveals limited diagnostic and prognostic performance
Source: PLoS One. 2025 Sep 4;20(9):e0331442. doi: 10.1371/journal.pone.0331442 (PMC12410816; doi:10.1371/journal.pone.0331442)
Supplement: S1 File — MicroRNA datafile. (XLSX) [file pone.0331442.s013.xlsx]

## Sheet: STable1
STable 1. Overview of literature review and selection of candidate miRNAs
This table summarizes all studies identified and reviewed during the literature search that informed the selection of candidate microRNAs (miRNAs) for further investigation. The miRNAs ultimately selected for this study are indicated in bold.
Reference numbers correspond to the supplemental reference list provided in Supplemental File 1, STable 3. Studies highlighted in red reported negative findings regarding miRNA association or relevance.
The thematic focus of each study is color-coded as follows: yellow indicates a focus on kidney-related outcomes including acute kidney injury (AKI), blue denotes sepsis-focused studies, and green signifies studies specifically investigating sepsis-associated AKI (SA-AKI).
AKI - acute kidney injury, ALI - acute lung injury, ARDS - acute respiratory distress syndrome, CIN - contrast induced nefropathy, CKD - chronic kidney disease, CLP - cecal ligation and puncture, CS - cardiac surgergy, DC - diseased controles, EV - extracellular vesicles, HC - healthy controls, HuAECs - human amniotic epithelial cells, IRI - ischemia reperfusion injury,
MSC - mesenchymal stromal cells, TEC - tubular epithelial cells
MiRNA	Reference	Year	Study type	Study aim	Outcome	Species	Population	Comparison	Material	Related subject
miR-9	1	2019	Experimental	Identify disease-specific, cell type-specific and cell stress-induced miRNAs	Exclusively expressed in tubular cells	Humans & mice	Human urine and mouse tissue	HC	Tissue and urine	Kidney injury
miR-9a-3p	2	2021	Experimental	Rats were treated with nephrotoxicants per segment	Elevated in urine after exposure to nephrotoxic agent for glomerulus	Rats	Rats with drug induced kindey injury	HC	Urine	Kidney injury
miR-10a	3	2014	Experimental and observational	Detecting and validating miRNA in rats after IRI	Elevated after IRI	Rats	IRI rats	Sham rats	Tissue and blood	Kidney injury
miR-10a	4	2015	Experimental	Circulating miRNAs as biomarker early diagnosis of CIN	Elevated after CIN in rats, but not in humans	Humans & rats	Rats and humans with CIN	HC	Tissue and blood	Kidney injury
mir-10a	5	2020	Observational	Expression of miRNAs in PBMCs validated in mouse CLP-sepsis	Decreased in humans and mice with sepsis	Humans & mice	Humans and mice with sepsis	Infection and HC	PBMC	Sepsis
miR-10a	1	2019	Experimental	Identify disease-specific, cell type-specific and cell stress-induced miRNAs	Elevated in glomerulopathy	Humans & mice	Human urine and mouse tissue	HC	Tissue and urine	Kidney injury
mir-10a	6	2012	Experimental and observational	Experimental biomarker discovery and validation	Elevated in urine from mice and patients	Humans & mice	IRI mice, patients with kidney disease	HC	Urine	Kidney injury
mir-10a	7	2017	Observational	Predictive value of miRNAs for mortality in SA-AKI vs sepsis	Elevated in SA-AKI and associated with mortality	Humans	SA-AKI	Sepsis	Blood	SA-AKI
mir-10a	8	2019	Experimental	Treat extracellular vesicles with miRNAs to study regeneration capacity in kidney injury	Enriching EV with miR-10 enhanced renal regeneration	Mice with human-MSC	Treated AKI mice	Untreated AKI mice	Mesenchymal stromal cells	Kidney injury
miR-10	9	2015	Observational	Biomarker discovery and validation study in AKI patients	Decreased in AKI patients	Humans	AKI patients	HC, patients after CS	Blood	Kidney injury
miR-15a	10	2012	Observational	Biomarker discovery and validation study on sepsis survival	Elevated in non-survivors	Humans	Sepsis non-survivors	Sepsis survivors	Blood	Sepsis
miR-15b	11	2021	Observational	Diagnostic and prognostic value of circulating miRNAs	Elevated in sepsis	Humans (neonates)	Neonates with sepsis	HC	Blood	Sepsis
miR-15b	12	2014	Experimental	Urinary miRNAs identified as biomarkers of kidney injury in cisplatin-treated rats.	Elevated in kidney injury	Rats	Rats with drug induced kindey injury	HC	Urine	Kidney injury
miR-15a-5p	13	2022	Observational	Circulating miRNAs for AKI detection in septic patients treated with nephrotoxic antibiotics	Elevated in AKI	Humans	AKI patients	non-AKI patients	Blood	SA-AKI
miR-15a	14	2018	Observational	Biomarker discovery of T-cell mediated immunoparalysis in sepsis.	Elevated in sepsis	Humans	Sepsis	HC	Blood	Sepsis
miR-15a	15	2018	Experimental	Investigated regulation of miR-15a/16 during LPS-induced inflammation in neonatal sepsis	Upregulated in sepsis, anti inflammatory mechanism	Humans (neonates)	Sepsis	HC	Blood	Sepsis
miR-15a	16	2015	Observational & Experimental	Evaluate the diagnostic/prognostic value and mechanism of miR-15a and miR-16 in sepsis	miR-15a/16 suppressed the LPS-induced inflammatory	Humans (neonates)	Sepsis	HC	Blood	Sepsis
miR-15a	17	2012	Observational	Investigate circulating miRNAs to differentiate sepsis from SIRS	Elevated in sepsis	Humans	Sepsis	SIRS and HC	Blood	Sepsis
miR-15a	20	2015	Observational	Investigate difference of specific microRNAs between sepsis and septic shock	Decreased in septic shock	Humans	Septic shock	Sepsis and HC	Blood	Sepsis
miR-16a	18	2021	Observational	Exploring the clinical utility of specific miRNAs for diagnosis of neonatal sepsis	Elevated in sepsis	Humans (neonates)	Sepsis	HC	Blood	Sepsis
miR-16	17	2012	Observational	Investigate circulating miRNAs to differnetiate sepsis from SIRS	Elevated in sepsis	Humans	Sepsis	SIRS and HC	Blood	Sepsis
miR-16	15	2018	Experimental	Investigated regulation of miR-15a/16 during LPS-induced inflammation in neonatal sepsis	Upregulated in sepsis, anti inflammatory mechanism	Humans (neonates)	Sepsis	HC	Blood	Sepsis
miR-16	16	2015	Observational & Experimental	Evaluate the diagnostic/prognostic value and mechanism of miR-15a and miR-16 in sepsis	miR-15a/16 suppressed the LPS-induced inflammatory	Humans (neonates)	Sepsis	HC	Blood	Sepsis
miR-16	12	2014	Experimental	Urinary miRNAs identified as biomarkers of kidney injury in cisplatin-treated rats.	Elevated in kidney injury	Rats	Rats with drug induced kindey injury	HC	Urine	Kidney injury
miR-16-5p	14	2018	Observational	Biomarker discovery of T-cell mediated immunoparalysis in sepsis.	Upregulated in sepsis	Humans	Sepsis	HC	Blood	Sepsis
miR-16-5p	19	2020	Experimental	Identify miRNA biomarkers for sepsis(-ALI) computational analysis and animal validation	Downregulated in human blood and mouse tissue	Humans & mice	Sepsis(-ALI)	HC	Blood and tissue	Sepsis
miR-16-5p	21	2022	Observational	Analyze the expression pattern and to diagnostic/prognostic value of miRNAs in neonatal sepsis	Elevated in sepsis	Humans (neonates)	Late-onset sepsis	HC	Blood	Sepsis
mir-16	10	2012	Observational	Biomarker discovery and validation study on sepsis survival	Elevated in non-survivors	Humans	Sepsis non-survivors	Sepsis survivors	Blood	Sepsis
miR-16	22	2011	Observational	Measure circulating miRNAs in AKI patients and assess prognostic value for survival.	Decreased in AKI patients	Humans	AKI patients	HC and DC	Blood	Kidney injury
miR-17-1-3p	2	2021	Experimental	Rats were treated with nephrotoxicants per segment	Increased in urine after exposure to nephrotoxic agent to thick ascending limb	Rats	Rats with drug induced kindey injury	HC	Urine	Kidney injury
miR-18a	23	2016	Experimental	Temporal correlation of global miRNA expression in acute kidney injury	Upregulated after IRI	Mice	IRI mice	Temporal comparison	Tissue and blood	Kidney injury
miR-19b-3p	24	2020	Observational & Experimental	Clinical value of miR-19b-3p in sepsis patients, and its role in regulating inflammation	Reduced in sepsis, alleviated inflammation in HUVECs	Humans	Sepsis	HC	Blood and HUVECs	Sepsis
miR-20a	25	2010	Experimental	Examine expression profiles of miRNAs following renal IRI	Upregulated after IRI	Mice	IRI mice	Sham mice	Tissue and TEC	Kidney injury
miR-21-5p	2	2021	Experimental	Rats were treated with nephrotoxicants per segment	Elevated in urine after exposure to nephrotoxic agent to thick ascending limb	Rats	Rats with drug induced kindey injury	HC	Urine	Kidney injury
miR-21	4	2015	Experimental	Circulating miRNAs as biomarker early diagnosis of CIN	Elevated after CIN in rats, but not in humans	Humans & rats	Rats and humans with CIN	HC	Tissue and blood	Kidney injury
miR-21	12	2014	Experimental	Urinary miRNAs identified as biomarkers of kidney injury in cisplatin-treated rats	Elevated in kidney injury	Rats	Rats with drug induced kindey injury	HC	Urine	Kidney injury
miR-21	20	2015	Observational	Investigate extracellular miRNA expression levels in septic shock	Elevated in septic shock	Humans	Septic shock	Sepsis and HC	Blood	Sepsis
miR-21	21	2022	Observational	Analyze the expression and diagnostic/prognostic value of miRNAs in neonatal sepsis	Elevated in sepsis	Humans (neonates)	Late-onset sepsis	HC	Blood	Sepsis
miR-21	26	2020	Observational	Evaluate the diagnostic and prognostic value circulating miRNAs in neonatal sepsis	Elevated in non-survivors	Humans (neonates)	Sepsis	SIRS and HC	Blood	Sepsis
miR-21	25	2010	Experimental	Examine expression profiles of miRNAs following renal IRI	Upregulated after IRI, protected from apoptosis	Mice	IRI mice	Sham mice	Tissue and TEC	Kidney injury
miR-21	27	2016	Observational	Investigate predictive value of miR-21 in AKI and long-term mortality after CS	Low baseline miR-21 is predictive for moderate to severe AKI	Humans	AKI patients	non-AKI patients	Blood	Kidney injury
miR-21-5p	28	2019	Observational	Predictive value of miR-21 for sepsis and correlation with inflammation and severity	Decreased in sepsis, no correlation with outcome	Humans	Sepsis	HC	Blood	Sepsis
miR-21-5p	29	2019	Experimental	Investigate the mechanism by which miR-21 regulates pyroptosis and septic shock	Elevated in sepsis, inhibited pyroptosis	Humans (children) and mice, myeloid cells	Septic shock	HC	Blood & myeloid cells	Sepsis
miR-21	30	2011	Experimental	miRNA signature and function in renal fibrosis	Upregulated in fibrosis, blocking attenuated fibrosis	Mice	Fibrotic kidney	HC	Tissue and human TEC	Kidney injury
miR-21	31	2012	Experimental	Expression, circulation, and excretion profile of miRNAs after AKI	Upregulated in rats and elevated in human urine after AKI	Humans & rats	Rats and humans	HC	Tissue and urine	Kidney injury
miR-21	32	2011	Experimental	Characterize miRNA expression patterns in different rat models of renal injury and disease	Elevated in kidney injury	Rats	Rats with kidney injury	HC	Tissue	Kidney injury
miR-21-5p	34	2017	Experimental	Investigate the role of miRNA-21 overexpression in SA-AKI	miR-21 overexpression protective on apoptosis in sepsis	Rats	With miR-21 over-expression	No miR-21 overexpression	Tissue and human TEC	SA-AKI
miR-22	33	2017	Observational	identify specific miRNAs involved in sepsis-induced AKI	Decreased in SA-AKI	Humans	SA-AKI	Sepsis and HC	Blood	SA-AKI
miR-22-3p	35	2021	Observational	Evaluate clinical value of serum and urinary expression of miR-22-3p in septic AKI patients	Decreased in SA-AKI	Humans	SA-AKI	Sepsis	Urine and Blood	SA-AKI
miR-22-3p	36	2017	Observational	To identify specific miRNAs involved in sepsis-induced AKI and to explore their targeting pathways.	Decreased in SA-AKI	Humans	SA-AKI	Sepsis and HC	Blood	SA-AKI
miR-23a	37	2016	Observational	Investigate circulating miRNAs to differentiate sepsis from SIRS	Decreased in severe sepsis	Humans	Severe sepsis	Severe SIRS	Blood	Sepsis
miR-23b	38	2020	Observational	Investigate clinical value of miRNAs to diagnose neonatal sepsis	Elevated in early-onset, decreased in late-onset sepsis	Humans (neonates)	Early and late-onset sepsis	HC	Blood	Sepsis
miR-23a-3p	36	2017	Observational	To identify specific miRNAs involved in sepsis-induced AKI and to explore their targeting pathways.	Decreased in SA-AKI	Humans	SA-AKI	Sepsis and HC	Blood	SA-AKI
miR-23a	39	2018	Observational & Experimental	Explore the association between miRNAs and autophagy in sepsis	Downregulated in sepsis, enhanced autophagy	Humans & mouse immune cells	Sepsis	SIRS	Blood	Sepsis
miR-23a-3p	2	2021	Experimental	Rats were treated with nephrotoxicants per segment	Elevated in urine after exposure to nephrotoxic agent to glomerulus	Rats	Rats with drug induced kindey injury	HC	Urine	Kidney injury
miR-25	40	2015	Observational	Investigate the circulating microRNA expression profile in sepsis	Elevated in sepsis	Humans	Sepsis	SIRS	Blood	Sepsis
miR-26b-5p	9	2015	Observational	Biomarker discovery and validation study in AKI patients	Decreased in AKI patients	Humans	AKI patients	HC, patients after CS	Blood	Kidney injury
MiR-26a-5p	37	2016	Observational	Investigate circulating miRNAs to differentiate sepsis from SIRS	Decreased in severe sepsis	Humans	Severe sepsis	Severe SIRS	Blood	Sepsis
miR-26a	41	2018	Observational	Investigate expression of miRNA-26a in blood mononuclear cells and serum in sepsis	Decreased in sepsis	Humans (neonates)	Sepsis	HC	Blood	Sepsis
miR-26a	42	2014	Experimental	Identify miRNAs involved in cisplatin-induced AKI	Downregulated in drug induced AKI	Mice	AKI mice	HC	Tissue	Kidney injury
MiR-26b	43	2018	Observational	Potential value of urinary miR-26b in the diagnosis of sepsis-associated AKI	Elevated in SA-AKI	Humans	SA-AKI	Sepsis and SIRS	Urine	SA-AKI
miR-26b	44	2014	Observational	Identification of urinary miRNA biomarkers for detecting cisplatin-induced tubular injury	Elevated after drug induced AKI	Rats	Rats with drug induced kindey injury	HC	Urine	Kidney injury
miR-26a	45	2015	Experimental	Investigate the effect of Mir-26a on the renal IRI	Overexpression improved and suppressed IL-6	Mice	IRI mice	HC	Tissue	Kidney injury
miR-27a	46	2021	Experimental	Investigate mechanistic pathway involving miR-27a in septic ARDS	Decreased in ARDS, Improved survival/inflammation/injury	Humans & mice & lung cells	Sepsis-ARDS	HC	Tissue & blood	Sepsis
miR-27a	20	2015	Observational	Investigate difference of specific microRNAs between sepsis and septic shock	Decreased in septic shock	Humans	Septic shock	Sepsis and HC	Blood	Sepsis
miR-27a	47	2014	Experimental	Investigate the role of miRNAs in the regulation of inflammatory responses during sepsis	Upregulated, neutralisation improves survival/inflammation	Mice	Sepsis	HC	Lung tissue	Sepsis
miR-27b	48	2021	Experimental	Investigate the potential role and mechanism of exosomal miR-27b in sepsis	prevents sepsis in stemcells	Mice & human cells	miR-27b treatment vs no treatment	HC	Tissue and MSC	Sepsis
miR-27a-3p	9	2015	Observational	Biomarker discovery and validation study in AKI patients	Decreased in AKI patients	Humans	AKI patients	HC, patients after CS	Blood	Kidney injury
miR-29a	7	2017	Observational	Predictive value of miRNAs for mortality in SA-AKI vs sepsis	Elevated in SA-AKI and associated with mortality	Humans	SA-AKI	Sepsis	Blood	SA-AKI
miR-29a-3p	9	2015	Observational	Biomarker discovery and validation study in AKI patients	Decreased in AKI patients	Humans	AKI patients	HC, patients after CS	Blood	Kidney injury
miR-29a/29b	49	2010	Experimental	Investigate miR-29a regulation in proximal tubule cells in diabetic conditions	Reducted miR-29a due to high glucose may contribute to diabetic nephropathy	Human cells	Diabetic conditions	non-diabetic conditions	Tissue	Kidney injury
miR-29b	50	2021	Observational	Investigate the role of microRNA-29c-3p in sepsis and cardiac dysfunction	Elevated in sepsis	Humans & rats	Sepsis	HC	Blood	Sepsis
miR-29a	12	2014	Experimental	Urinary miRNAs identified as biomarkers of kidney injury in cisplatin-treated rats.	Elevated in kidney injury	Rats	Rats with drug induced kindey injury	HC	Urine	Kidney injury
miR-29a/b/c	51	2014	Observational	Bioinformatics approach to investigate pathogenesis of IRI	Potential target for therapy, up- and downregulated	Rats	IRI rats	HC	Tissue	Kidney injury
miR-29a	21	2022	Observational	Analyze the expression pattern and to diagnostic/prognostic value of miRNAs in neonatal sepsis	Decreased in sepsis	Humans (neonates)	Late-onset sepsis	HC	Blood	Sepsis
miR-30a	37	2016	Observational	Investigate circulating miRNAs to differentiate sepsis from SIRS	Decreased in severe sepsis	Humans	Severe sepsis	Severe SIRS	Blood	Sepsis
miR-30a-5p	44	2014	Observational	Identification of urinary miRNA biomarkers for detecting cisplatin-induced tubular injury	Elevated after drug induced AKI	Rats	Rats with drug induced kindey injury	HC	Urine	Kidney injury
Mir-30d	37	2016	Observational	Investigate circulating miRNAs to differentiate sepsis from SIRS	Decreased in severe sepsis	Humans	Severe sepsis	Severe SIRS	Blood	Sepsis
miR-30d	6	2012	Experimental and observational	Experimental biomarker discovery and validation	Elevated in urine from mice and patients	Humans & mice	IRI mice, patients with kidney disease	HC	Urine	Kidney injury
miR-30	4	2015	Experimental	Circulating miRNAs as biomarker early diagnosis of CIN	Elevated after CIN in rats and humans	Humans & rats	Rats and humans with CIN	HC	Tissue and blood	Kidney injury
miR-31	18	2021	Observational	Exploring the clinical utility of specific miRNAs for diagnosis of neonatal sepsis	Decreased in sepsis	Humans (neonates)	Sepsis	HC	Blood	Sepsis
miR-34a	42	2014	Experimental	Identify miRNAs involved in cisplatin-induced AKI	Downregulated in drug induced AKI	Mice	AKI mice	HC	Tissue	Kidney injury
miR-34a	20	2015	Observational	Investigate difference of specific microRNAs between sepsis and septic shock	Elevated in septic shock	Humans	Septic shock	Sepsis and HC	Blood	Sepsis
miR-34a-5p	52	2022	Observational	Identify miRNAs to diagnose sepsis in neonates	Decreased in sepsis	Humans (neonates)	Sepsis	HC	Blood	Sepsis
miR-93	9	2015	Observational	Biomarker discovery and validation study in AKI patients	Decreased in AKI patients	Humans	AKI patients	HC, patients after CS	Blood	Kidney injury
miR-93	14	2018	Observational	Biomarker discovery of T-cell mediated immunoparalysis in sepsis.	Elevated in sepsis	Humans	Sepsis	HC	Blood	Sepsis
miR-93	44	2014	Observational	Identification of urinary miRNA biomarkers for detecting cisplatin-induced tubular injury	Elevated after drug induced AKI	Rats	Rats with drug induced kindey injury	HC	Urine	Kidney injury
miR-93	53	2021	Experimental	Investigating miRNA expression and inflammatory response and apoptosis in AKI	Downregulated in SA-AKI, upregulation attenuated apoptosis	Mice & TEC	SA-AKI mice	HC	Tissue	SA-AKI
miR-93	54	2022	Experimental	Investigate the role of miRNAs in sepsis ALI	possible target sepsis ALI, upregulated protected	Mice	sepsis-ALI mice	HC	Lung tissue	Sepsis
miR-93	55	2021	Experimental	Investigate how exosomes secreted by macrophages regulate pyroptosis in SA-AKI	possible target sepsis AKI as inducer of pyroptosis	Mice	SA-AKI mice	HC	Tissue	SA-AKI
miR-93	56	2023	Experimental	Identify and validate new miRNA therapeutic targets for sepsis	Correlated with poor outcomes, therapeutic target	Humans, mice, baboons	Survivors, miR-93 inhibition	non-survivors, controls	Tissue and blood	Sepsis
miR-93	57	2022	Review	Modes of action and diagnostic value of miRNAs in sepsis	Elevated in sepsis	Humans			Blood	Sepsis
miR-96	58	2022	Observational & experimental	Evaluate clinical significance of miR-96, and effect on LPS-induced inflammatory response	Decreased in sepsis, inhibits inflammatory responses in monocytes	Humans (neonates), LPS-stimulated monocytes	Sepsis	HC	Blood	Sepsis
miR-101-3p	9	2015	Observational	Biomarker discovery and validation study in AKI patients	Decreased in AKI patients	Humans	AKI patients	HC, patients after CS	Blood	Kidney injury
miR-101	26	2020	Observational	Evaluate the diagnostic and prognostic value circulating miRNAs in neonatal sepsis	Elevated in sepsis	Humans (neonates)	Sepsis	SIRS and HC	Blood	Sepsis
miR-101	30	2011	Experimental	miRNA signature and function in renal fibrosis	Decreased in kidney fibrosis	Mice and human cells	Fibrotic kidney	HC	Tissue and human TEC	Kidney injury
miR-101	59	2017	Experimental	Investigate how HuAECs regulate CD4+ T-cell activation and IL-2 expression in AKI via miR-101	Increased expression protective in AKI, potential target for therapy	Human cells	CD4+ T-cells / HuAECs, miR-101	CD4+ T-cells	HuAECs	Kidney injury
miR-101	60	2020	Experimental	Role and mechanism of miRNA in AKI-CKD transition	MiR-101 overexpression mitigated hypoxic HK-2 cell damage	Mice and human cells	IRI mice, miR-101 overexpression	Sham mice	Tissue and blood	Kidney injury
miR-101-3p	61	2021	Observational	Evaluate the levels and functions of miR-101-3p in neonatal sepsis	Elevated in neonatal sepsis	Humans (neonates)	Sepsis	HC	Blood	Sepsis
miR-103	62	2020	Observational & experimental	Diagnostic value of miR-103 in sepsis andnoninfectious SIRS, role in LPS-induced response	Decreased in sepsis, regulated inflammatory response	Humans and monocytes	Sepsis	noninfectious SIRS, HC	Blood	Sepsis
miR-103b-3p	63	2020	Observational & experimental	Role of miR-130b-3p in regulating inflammatory injury during sepsis and sterile injury	Increased in mice and patients with sepsis	Humans & mice	Sepsis, protein + miR-130b-3p mimic	Sham mice	Blood	Sepsis
miR-103	64	2020	Observational	Investigate the predictive value of miR-103 and miR-107 for sepsis-ARDS	Decreased in sepsis especially sepsis-ARDS	Humans	Sepsis, sepsis-ARDS	HC	Blood	Sepsis
miR-107	64	2020	Observational	Investigate the predictive value of miR-103 and miR-107 for sepsis-ARDS	Decreased in sepsis especially sepsis-ARDS	Humans	Sepsis, sepsis-ARDS	HC	Blood	Sepsis
miR-122	57	2022	Review	Modes of action and diagnostic value of miRNAs in sepsis	Identified as liver specific, questionable biomarkers for sepsis	Humans			Blood	Sepsis
miR-122	42	2014	Experimental	Identify miRNAs involved in cisplatin-induced AKI	Downregulated in drug induced AKI	Mice	AKI mice	HC	Tissue	Kidney injury
miR-122	65	2012	Observational	Investigate a diagnostic role for serum miRNAs in sepsis patients	Higher in sepsis	Humans	Sepsis	HC	Blood	Sepsis
miR-122	66	2019	Observational	miR-122 as an early biomarker for diagnosis and outcome hospital acquired sepsis in ICU	Elevated in sepsis, limited prognostic information	Humans	Sepsis	Infection	Blood	Sepsis
miR-122	67	2019	Observational	Clinical value in sepsis and prediction of outcome	Decreased in sepsis, improves SOFA score	Humans	Sepsis	Infection	Blood	Sepsis
miR-124	68	2019	Observational	To investigate the roles and interaction of lnc-NEAT1, miR-124, and their axis in sepsis	Decreased in sepsis	Humans	Humans	HC	Blood	Sepsis
miR-125a/b	69	2020	Observational	Clinical value of miR-125a/b for sepsis risk and outcomes	Elevated in sepsis	Humans	Sepsis	HC	Blood	Sepsis
miR-125a	70	2020	Observational	Value of miR-125a axis in sepsis management and prognosis surveillance	Lnc-MALAT1/miR-125a axis was increased	Humans	Sepsis	HC	Blood	Sepsis
miR-125b	71	2019	Observational	b is upregulated and miR-125a is not associated with sepsis vs HC	Elevated in sepsis	Humans	Sepsis	HC	Blood	Sepsis
miR-125a	72	2019	Observational	Value of miR-125a axis in sepsis management and prognosis	Decreased in sepsis	Humans	Sepsis	HC	Blood	Sepsis
miR-126	73	2018	Observational	Role of miR-126 as endothelial biomarker in sepsis	Decreased in sepsis	Humans	Sepsis	HC	Blood	Sepsis
miR-126	74	2020	Observational	Value of miR-126 in diagnosing sepsis and predicting disease severity	Elevated in sepsis	Humans	Sepsis	HC	Blood	Sepsis
miR-126	20	2015	Observational	Investigate extracellular miRNA expression levels in septic shock	Elevated in septic shock	Humans	Septic shock	Sepsis and HC	Blood	Sepsis
miR-126-3p	9	2015	Observational	Biomarker discovery and validation study in AKI patients	Decreased in AKI patients	Humans	AKI patients	HC, patients after CS	Blood	Kidney injury
miR-126a-5p	2	2021	Experimental	Rats were treated with nephrotoxicants per segment	Elevated in urine after exposure to nephrotoxic agent for proximal tubule	Rats	Rats with drug induced kindey injury	HC	Urine	Kidney injury
miR-127-3p	9	2015	Observational	Biomarker discovery and validation study in AKI patients	Decreased in AKI patients	Humans	AKI patients	HC, patients after CS	Blood	Kidney injury
miR-127	57	2022	Review	Modes of action and diagnostic value of miRNAs in sepsis	Associated with the polarization/activity of M1 macrophages	Humans			Blood	Sepsis
miR-127	75	2015	Experimental	Role of miR-127 in macrophage development	Overexpression more susceptible to ALI and systemic inflammation	Mice	miR-127 mimic or anti–miR-127 + LPS	Mice with or without LPS	Blood and tissue	Sepsis
miR-127	76	2012	Experimental	To identify and characterize miRNAs involved in the response of proximal TECs to IRI	Upregulated, Protects proximal TECs against IRI	Rats and TECs	IRI rats	Sham rats	Tissue	Kidney injury
miR-127	77	2022	Observational	To investigate the relationship of serum miR-127 level with the severity of sepsis patients	Elevated in sepsis, associated with severe outcome	Humans	Sepsis	HC	Blood	Sepsis
miR-132	78	2021	Observational	Diagnostic value and significance for sepsis‑induced cardiomyopathy	Decreased in sepsis induced cardiomyopathy	Humans	Sepsis + cardiomyopathy	HC	Blood	Sepsis
miR-132	79	2018	Observational	Explore clinical value of circulating miRNAs in early-onset neonatal sepsis	Downregulated in sepsis	Humans (neonates)	Sepsis	HC	Blood	Sepsis
miR-133a	80	2014	Observational & experimental	Explore clinical value of circulating miRNAs in sepsis	Elevated in sepsis patients and correlated with severity	Humans & mice	Sepsis	HC	Blood	Sepsis
miR-134	23	2016	Experimental	Temporal correlation of global miRNA expression in acute kidney injury	Upregulated after IRI	Mice	IRI mice	Temporal comparison	Tissue and blood	Kidney injury
miR-142-5p/3p	30	2011	Experimental	miRNA signature and function in renal fibrosis	Upregulated in fibrosis, blocking attenuated fibrosis	Mice	Fibrotic kidney	HC	Tissue and human TEC	Kidney injury
miR-143	36	2017	Observational	To identify specific miRNAs involved in sepsis-induced AKI and to explore their targeting pathways.	Decreased in SA-AKI vs no AKI	Humans	SA-AKI	Sepsis and HC	Blood	SA-AKI
miR-143	14	2018	Observational	Biomarker discovery of T-cell mediated immunoparalysis in sepsis.	Elevated in sepsis	Humans	Sepsis	HC	Blood	Sepsis
miR-143-3p	1	2019	Experimental	Identify disease-specific, cell type-specific and cell stress-induced miRNAs	Predominantly expressed in podocytes	Humans & mice	Human urine and mouse tissue	HC	Tissue and urine	Kidney injury
miR-143-3p	2	2021	Experimental	Rats were treated with nephrotoxicants per segment	Elevated in urine after exposure to nephrotoxic agent for glomerulus	Rats	Rats with drug induced kindey injury	HC	Urine	Kidney injury
miR-146	4	2015	Experimental	Circulating miRNAs as biomarker early diagnosis of CIN	Downregulated in CIN rats tissue not in plasma, no human validation	Rats	CIN rats	HC	Tissue and blood	Kidney injury
miR-146-5p	9	2015	Observational	Biomarker discovery and validation study in AKI patients	Decreased in AKI patients	Humans	AKI patients	HC, patients after CS	Blood	Kidney injury
miR-146a	20	2015	Observational	Investigate extracellular miRNA expression levels in septic shock	Decreased in septic shock	Humans	Septic shock	Sepsis and HC	Blood	Sepsis
miR-146a	21	2022	Observational	Analyze the expression pattern and to diagnostic/prognostic value of miRNAs in neonatal sepsis	Decreased in sepsis	Humans (neonates)	Late-onset sepsis	HC	Blood	Sepsis
miR-146a	25	2010	Experimental	Examine expression profiles of miRNAs following renal IRI	Upregulated after IRI	Mice	IRI mice	Sham mice	Tissue and TEC	Kidney injury
miR-146-5p	57	2022	Review	Modes of action and diagnostic value of miRNAs in sepsis	Increased in sepsis, modulator of inflammatory response	Humans			Blood	Sepsis
miR-146a	79	2018	Observational	Explore clinical value of circulating miRNAs in early-onset neonatal sepsis	No difference	Humans (neonates)	Sepsis	HC	Blood	Sepsis
miR-146a	81	2019	Observational	Explore clinical value of circulating miRNAs in sepsis	Decreased in sepsis	Humans (children)	Sepsis	HC	Blood	Sepsis
miR-146a	82	2013	Observational	Explore clinical value of circulating miRNAs in sepsis	Decreased in sepsis	Humans	Sepsis	SIRS	Blood	Sepsis
miR-146-5p	83	2010	Observational	Explore clinical value of circulating miRNAs in sepsis	Decreased in sepsis	Humans	Sepsis	SIRS, HC	Blood	Sepsis
miR-146a/b	84	2020	Observational	Correlation of miR-146a/miR-146b with disease risk, disease severity and mechanism in sepsis	Elevated in sepsis	Humans	Sepsis	HC	Blood	Sepsis
miR-146a	85	2016	Observational	Prognostic value of plasma miR-155 and 146a in severe sepsis and Sepsis-ALI	Elevated in severe sepsis and sepsis-ALI	Humans	Severe sepsis, sepsis, sepsis-ALI	HC	Blood	Sepsis
miR-146-3p	86	2021	Observational	Circulating miRNAs as a diagnostic marker for bacterial sepsis and septic shock	Elevated in sepsis	Humans	Sepsis	HC	Blood	Sepsis
miR-146b	87	2020	Observational	Predictive value of miR-146b on ARDS, and correlation with outcomes in sepsis	Decreased in sepsis and associated with non-survival	Humans	Sepsis, sepsis-ARDS	HC	Blood	Sepsis
miR-147b	86	2021	Observational	Circulating miRNAs as a diagnostic marker for bacterial sepsis and septic shock	Elevated in sepsis	Humans	Sepsis	HC	Blood	Sepsis
miR-150	82	2013	Observational	Explore clinical value of circulating miRNAs in sepsis	miR-150 levels did not sig differ	Humans	Sepsis	SIRS	Blood	Sepsis
miR-150	88	2009	Observational	Identify miRNAs that can differentiate patients with early-stage sepsis from healthy controls	Decreased in sepsis	Humans	Sepsis	HC	Blood	Sepsis
miR-150	89	2015	Observational & experimental	To identify miRNAs altered in urosepsis and explore their role in inflammatory responses	Decreased in urosepsis	Humans & monocytes	Urosepsis	HC	Blood	Sepsis
miR-150-5p	90	2021	Observational & experimental	Explore the role of miR-150 in septic AKI	Alleviated sepsis-induced acute kidney injury.	Humans & mice	Sepsis AKI	HC	Blood and tissue	SA-AKI
miR-150	91	2018	Observational & experimental	Explore miR-150 as a biomarker for diagnosis, prognosis and treatment sepsis	Decreased in sepsis, protected from inflammatory injury	Humans & mice	Sepsis	HC	Blood and tissue	Sepsis
miR-150	92	2013	Observational	Explore clinical value of miR-150 as biomarker in sepsis	miR-150 levels did not sig differ	Humans	Sepsis	DC	Blood	Sepsis
miR-150	93	2013	Observational	Explore clinical value of circulating miRNAs in sepsis	Decreased in sepsis	Humans	Sepsis	SIRS, HC	Blood	Sepsis
mir-150	14	2018	Observational	Biomarker discovery of T-cell mediated immunoparalysis in sepsis.	Decreased in sepsis	Humans	Sepsis	HC	Blood	Sepsis
miR-155	1	2019	Experimental	Identify disease-specific, cell type-specific and cell stress-induced miRNAs	Elevated in urine, up-regulated in glomerular endothelial cells	Humans & mice	Human urine and mouse tissue	HC	Tissue and urine	Kidney injury
miR-155-5p	13	2022	Observational	Circulating miRNAs for AKI detection in septic patients treated with nephrotoxic antibiotics	Elevated in SA-AKI	Humans	SA-AKI patients	Sepsis	Blood	SA-AKI
miR-155	21	2022	Observational	Analyze the expression pattern and to diagnostic/prognostic value of miRNAs in neonatal sepsis	Elevated in sepsis	Humans (neonates)	Late-onset sepsis	HC	Urine and Tissue	Kidney injury
miR-155	31	2012	Experimental	Expression, circulation, and excretion profile of miRNAs after AKI	Upregulated in rats and elevated in human urine after AKI	Rats and humans	AKI patients	HC	Tissue and urine	Kidney injury
miR-155	57	2022	Review	Modes of action and diagnostic value of miRNAs in sepsis	Increased in sepsis, modulator of inflammatory response	Humans			Blood	Sepsis
miR-155	79	2018	Observational	Explore clinical value of circulating miRNAs in early-onset neonatal sepsis	No difference	Humans (neonates)	Sepsis	HC	Blood	Sepsis
miR-155	86	2016	Observational	Prognostic value of plasma miR-155 and 146a in severe sepsis and Sepsis-ALI	Elevated in severe sepsis and sepsis-ALI	Humans	Severe sepsis, sepsis, sepsis-ALI	HC	Blood	Kidney injury
miR-155	87	2021	Observational	Circulating miRNAs as a diagnostic marker for bacterial sepsis and septic shock	Elevated in sepsis	Humans	Sepsis	HC	Blood	Sepsis
miR-155	94	2017	Observational & experimental	To investigate the role of miR-155 in attenuation of septic lung injury	Elevated in sepsis-ALI, alleviated inflammation in mouse and cell models	Humans & mice	Sepsis-ALI	DC	Blood	Sepsis
miR-155	95	2020	Observational	Diagnostic value of miR-155 sepsis-ALI and ARDS in sepsis	Elevated in sepsis ALI/ARDS	Humans	Sepsis-ALI/ARDS	Sepsis	Blood	Sepsis
miR-155	96	2014	Experimental	To investigate the role of miR-155 in regulating cisplatin-induced kidney injury	Increased toxicity in mir-155 deficient mice	Mice	cisplatin-treated miR-155−/− mice	cisplatin-treated mice	Blood	Kidney injury
miR-155	97	2015	Observational	Explore the correlation between miRNA changes and the ratio of CD39+ Tregs in sepsis	Elevated in sepsis	Humans	Sepsis	HC	Blood	Sepsis
miR-181	4	2015	Experimental	Circulating miRNAs as biomarker early diagnosis of CIN	Elevated in tissue rats, not in plasma, no human validation	Rats	CIN rats	HC	Tissue and blood	Sepsis
miR-181	19	2020	Experimental	Identify miRNA biomarkers for sepsis(-ALI) computational analysis and animal validation	Downregulated in human blood and mouse tissue	Humans & mice	Sepsis(-ALI)	HC	Blood and tissue	Sepsis
miR-181a	98	2020	Observational	Explore clinical value of circulating miRNAs in neonatal sepsis	Decreased in sepsis	Humans (neonates)	Sepsis	HC	Blood	Sepsis
miR-182	4	2015	Experimental	Circulating miRNAs as biomarker early diagnosis of CIN	Elevated in tissue rats, not in plasma, no human validation	Rats	CIN rats	HC	Tissue and blood	Sepsis
miR-182	23	2016	Experimental	Temporal correlation of global miRNA expression in acute kidney injury	Upregulated after IRI	Mice	IRI mice	Temporal comparison	Tissue and blood	Kidney injury
miR-182	88	2009	Observational	Identify miRNAs that can differentiate patients with early-stage sepsis from healthy controls	Elevated in sepsis	Humans	Sepsis	HC	Blood	Sepsis
miR-187	26	2020	Observational	Evaluate the diagnostic and prognostic value circulating miRNAs in neonatal sepsis	Elevated in sepsis	Humans (neonates)	Sepsis	SIRS and HC	Blood	Kidney injury
miR-187	25	2010	Experimental	Examine expression profiles of miRNAs following renal IRI	Downregulated after IRI	Mice	IRI mice	Sham mice	Tissue and TEC	Kidney injury
miR-191	37	2016	Observational	Investigate circulating miRNAs to differentiate sepsis from SIRS	Decreased in severe sepsis	Humans	Severe sepsis	Severe SIRS	Blood	Kidney injury
miR-191	44	2014	Observational	Identification of urinary miRNA biomarkers for detecting cisplatin-induced tubular injury	Elevated after drug induced AKI	Rats	Rats with drug induced kindey injury	HC	Blood	Kidney injury
miR-191	33	2017	Observational	Identify specific miRNAs involved in sepsis-induced AKI	Decreased in SA-AKI	Humans	SA-AKI	Sepsis and HC	Blood	SA-AKI
miR-191-5p	36	2017	Observational	To identify specific miRNAs involved in sepsis-induced AKI and to explore their targeting pathways.	Decreased in SA-AKI	Humans	SA-AKI	Sepsis and HC	Blood	SA-AKI
miR-192	1	2019	Experimental	Identify disease-specific, cell type-specific and cell stress-induced miRNAs	Glomerular endothelial cell specific	Humans & mice	Human urine and mouse tissue	HC	Tissue and urine	Kidney injury
miR-192-5p	2	2021	Experimental	Rats were treated with nephrotoxicants per segment	Elevated in urine after exposure to nephrotoxic agent for proximal tubule	Rats	Rats with drug induced kindey injury	HC	Urine	Kidney injury
miR-192	3	2014	Experimental and observational	Detecting and validating miRNA in rats after IRI	Elevated after IRI	Rats	IRI rats	Sham rats	Tissue and blood	Kidney injury
miR-192	6	2012	Experimental and observational	Experimental biomarker discovery and validation	Highly expressed in kidney but not exclusive	Mice	Mice		Urine	Kidney injury
miR-192	12	2014	Experimental	Urinary miRNAs identified as biomarkers of kidney injury in cisplatin-treated rats.	Elevated in kidney injury	Rats	Rats with drug induced kindey injury	HC	Urine	Kidney injury
miR-192-5p	13	2022	Observational	Circulating miRNAs for AKI detection in septic patients treated with nephrotoxic antibiotics	Elevated in SA-AKI	Humans	SA-AKI patients	Sepsis	Blood	SA-AKI
miR-192	25	2010	Experimental	Examine expression profiles of miRNAs following renal IRI	Downregulated after IRI	Mice	IRI mice	Sham mice	Tissue and TEC	Kidney injury
miR-192	37	2016	Observational	Investigate circulating miRNAs to differentiate sepsis from SIRS	Decreased in severe sepsis	Humans	Severe sepsis	Severe SIRS	Urine	Sepsis
miR-192	44	2014	Observational	Identification of urinary miRNA biomarkers for detecting cisplatin-induced tubular injury	Elevated after drug induced AKI	Rats	Rats with drug induced kindey injury	HC	Blood	Kidney injury
miR-192	99	2019	Observational	Mortality prediction in sepsis and critically ill	Upregulated in severe sepsis ICU	Humans	Survivors	DC	Blood	Sepsis
miR-192-5p	100	2016	Experimental	Investigate the role of p53 and miR-192-5p in vancomycin-induced AKI	Inhibition suppressed apoptosis and kidney injury	Mice & human cells	Knockout mice, TEC with inhibitor	Mice, untreated TEC	Blood and TEC	Kidney injury
miR-192	101	2017	Observational & experimental	Investigate dynamic changes of miRNAs in their expression and their implications during IRI	Elevated after IRI	Rats & humans	IRI rats, AKI patients	Sham rats, matched controls	Tissue and blood	Kidney injury
mir-192	102	2004	Experimental	Determining the pattern of global miRNA expression levels in mammals	Kidney specific	Mammalian (incl human)	Human cells		Tissue	Kidney injury
miR-192	103	2015	Experimental	Determine miRNA Profiles of Tubular Cells	Increased expression in the kidney	Humans & mice	AKI	Sham	Tissue and urine	Kidney injury
miR-193	42	2014	Experimental	Identify miRNAs involved in cisplatin-induced AKI	Downregulated in drug induced AKI	Mice	AKI mice	HC	Urine	Kidney injury
miR-193	30	2011	Experimental	miRNA signature and function in renal fibrosis	Downregulated in fibrosis	Mice	Fibrotic kidney	HC	Tissue and human TEC	Kidney injury
mir-193	12	2014	Experimental	Urinary miRNAs identified as biomarkers of kidney injury in cisplatin-treated rats.	Elevated in kidney injury	Rats	Rats with drug induced kindey injury	HC	Urine	Sepsis
mir-193b	65	2012	Observational	Investigate a diagnostic role for serum miRNAs in sepsis patients	Lower in sepsis	Humans	Sepsis	HC	Blood	Sepsis
mir-193	10	2012	Observational	Biomarker discovery and validation study on sepsis survival	Elevated in non-survivors	Humans	Sepsis non-survivors	Sepsis survivors	Blood	Sepsis
miR-194	25	2010	Experimental	Examine expression profiles of miRNAs following renal IRI	Downregulated after IRI	Mice	IRI mice	Sham mice	Tissue and TEC	Kidney injury
miR-194	3	2014	Experimental and observational	Detecting and validating miRNA in rats after IRI	Elevated after IRI	Rats	IRI rats	Sham rats	Tissue and blood	Kidney injury
miR-194	102	2004	Experimental	Determining the pattern of global miRNA expression levels in mammals	Kidney specific	Mammalian (incl human)	Human cells		Tissue	Kidney injury
miR-199a	25	2010	Experimental	Examine expression profiles of miRNAs following renal IRI	Upregulated after IRI	Mice	IRI mice	Sham mice	Tissue and TEC	Kidney injury
miR-199a-3p	52	2022	Observational	Identify miRNAs to diagnose sepsis in neonates	Decreased in sepsis	Humans (neonates)	Sepsis	HC	Blood	Sepsis
199a-3p	1	2019	Experimental	Identify disease-specific, cell type-specific and cell stress-induced miRNAs	Up-regulated in both mesangial cells and podocytes	Humans & mice	Human urine and mouse tissue	HC	Tissue and urine	Kidney injury
miR-199b-5p	104	2017	Observational	To characterize and compare miRNA expression profiles in sepsis and septic shock	Elevated as early indicator of severe sepsis and septic shock	Humans	Sepsis, septic shock	HC	Blood	Sepsis
miR-199a-3p	4	2015	Experimental	Induced CIN rats	Elevated in tissue rats, not in plasma, no human validation	Rats	CIN rats	HC	Tissue and blood	Kidney injury
miR-200	4	2015	Experimental	Circulating miRNAs as biomarker early diagnosis of CIN	Upregulated in tissue and decreased in plasma rats, no human validation	Rats	CIN rats	HC	Tissue and blood	Kidney injury
miR-200a/b/c	12	2014	Experimental	Urinary miRNAs identified as biomarkers of kidney injury in cisplatin-treated rats.	Elevated in kidney injury	Rats	Rats with drug induced kindey injury	HC	Urine	Kidney injury
miR-200a/b/c	103	2015	Experimental	Determine miRNA Profiles of Tubular Cells	Increased expression in the kidney	Humans & mice	AKI	Sham	Tissue and urine	Kidney injury
mir-203	105	2014	Experimental	Identification of tubular injury microRNA biomarkers in urine	Elevated in urine after tubular injury	Rats	AKI rats	HC	Urine	Kidney injury
miR-204	102	2004	Experimental	Determining the pattern of global miRNA expression levels in mammals	Kidney specific	Mammalian (incl human)	Human cells		Tissue	Kidney injury
miR-205	106	2019	Observational	Determine the expression patterns of circulating miRNAs in SA-AKI	Increased in SA-AKI, associated with worse outcome	Humans	SA-AKI	HC	Blood	SA-AKI
miR-205	2	2021	Experimental	Rats were treated with nephrotoxicants per segment	Elevated in urine after exposure to nephrotoxic agent for collecting duct	Rats	Rats with drug induced kindey injury	HC	Urine and Tissue	Kidney injury
miR-206	107	2020	Observational	Determine clinical utility of circulating miRNAs	Increased in sepsis	Humans	Sepsis	HC	Blood	Sepsis
miR-206	1	2019	Experimental	Identify disease-specific, cell type-specific and cell stress-induced miRNAs	Glomerular endothelial cell and amesangial cell-specific	Humans & mice	Human urine and mouse tissue	HC	Tissue and urine	Kidney injury
miR-210	2	2021	Experimental	Rats were treated with nephrotoxicants per segment	Elevated in urine after exposure to nephrotoxic agent for thick ascending limb	Rats	Rats with drug induced kindey injury	HC	Tissue	Kidney injury
miR-210	9	2015	Observational	Biomarker discovery and validation study in AKI patients	Decreased in AKI patients	Humans	AKI patients	HC, patients after CS	Urine	Kidney injury
miR-210	12	2014	Experimental	Urinary miRNAs identified as biomarkers of kidney injury in cisplatin-treated rats.	Elevated in kidney injury	Rats	Rats with drug induced kindey injury	HC	Tissue and blood	Kidney injury
miR-210	23	2016	Experimental	Temporal correlation of global miRNA expression in acute kidney injury	Increased after IRI	Mice	IRI mice	Temporal comparison	Tissue	Kidney injury
miR-210	108	2012	Experimental	Functional role of miR-210 during myogenic differentiation and its impact on muscle cell survival	miR-210 represses mitochondrial respiration	Mouse cells	miR-210 blockage myofibers	Untreated cells	Tissue	Sepsis
miR-210	106	2019	Observational	Determine the expression patterns of circulating miRNAs in SA-AKI	Decreased in SA-AKI	Humans	SA-AKI	HC	Blood	SA-AKI
miR-210	109	2012	Experimental	Investigate the potential involvement of miRNAs in renal IRI and angiogenesis	Regulate angiogenesis after IRI - possible treatable target in AKI	Mice	IRI mice	Sham mice	Blood and tissue	Kidney injury
miR-214	32	2011	Experimental	Characterize miRNA expression patterns in different rat models of renal injury and disease	Elevated in kidney injury	Rats	Rats with kidney injury	HC	Tissue and blood	Kidney injury
miR-214	25	2010	Experimental	Examine expression profiles of miRNAs following renal IRI	Upregulated after IRI	Mice	IRI mice	Sham mice	Tissue and TEC	Kidney injury
mir-214	23	2016	Experimental	Temporal correlation of global miRNA expression in acute kidney injury	Upregulated after IRI	Mice	IRI mice	Temporal comparison	Tissue and blood	Kidney injury
miR-215	102	2004	Experimental	Determining the pattern of global miRNA expression levels in mammals	Kidney specific	Mammalian (incl human)	Human cells		Tissue	Kidney injury
miR-216	102	2004	Experimental	Determining the pattern of global miRNA expression levels in mammals	Kidney specific	Mammalian (incl human)	Human cells		Tissue	Kidney injury
miR-221-3p	2	2021	Experimental	Rats were treated with nephrotoxicants per segment	Elevated in urine after exposure to nephrotoxic agent for thick ascending limb	Rats	Rats with drug induced kindey injury	HC	Urine	Sepsis
miR-221	1	2019	Experimental	Identify disease-specific, cell type-specific and cell stress-induced miRNAs	Specific for podocytes	Humans & mice	Human urine and mouse tissue	HC	Tissue and urine	Sepsis
miR-223-3p	2	2021	Experimental	Rats were treated with nephrotoxicants per segment	Elevated in urine after exposure to nephrotoxic agent for glomerulus	Rats	Rats with drug induced kindey injury	HC	Urine	Kidney injury
miR-223	10	2012	Observational	Biomarker discovery and validation study on sepsis survival	Decreased in non-survivors	Humans	Sepsis non-survivors	Sepsis survivors	Blood	Sepsis
miR-223	14	2018	Observational	Biomarker discovery of T-cell mediated immunoparalysis in sepsis.	Elevated in sepsis	Humans	Sepsis	HC	Blood	Sepsis
miR-223	57	2022	Review	Modes of action and diagnostic value of miRNAs in sepsis	Elevated in sepsis, modulator of inflammatory response	Humans			Blood	Sepsis
miR-223	65	2012	Observational	Investigate a diagnostic role for serum miRNAs in sepsis patients	Higher in mild/severe sepsis and septic shock compared to controles	Humans	Sepsis	HC	Blood	Sepsis
miR-223	78	2021	Observational	Diagnostic value and significance for sepsis‑induced cardiomyopathy	Decreased in sepsis induced cardiomyopathy	Humans	Sepsis + cardiomyopathy	HC	Blood	Sepsis
miR-223	79	2018	Observational	Explore clinical value of circulating miRNAs in early-onset neonatal sepsis	Decreased in sepsis	Humans (neonates)	Sepsis	HC	Blood	Sepsis
miR-223	82	2013	Observational	Explore clinical value of circulating miRNAs in sepsis	miR-223 levels did not differ	Humans	Sepsis	SIRS	Blood	Sepsis
miR-223	83	2010	Observational	Explore clinical value of circulating miRNAs in sepsis	Decreased in sepsis	Humans	Sepsis	SIRS, HC	Blood	Sepsis
miR-223	86	2021	Observational	Circulating miRNAs as a diagnostic marker for bacterial sepsis and septic shock	Elevated in sepsis	Humans	Sepsis	HC	Blood	Sepsis
miR-223	110	2015	Observational & experimental	Investigate the clinical relevance of miR-223 in sepsis	miR-223 serum levels do not reflect the presence of sepsis in mice or humans	Humans & mice	Sepsis	HC	Blood	Sepsis
miR-223	111	2020	Observational & experimental	Investigate the role of miR-223 in cell proliferation and apoptosis in sepsis	Elevated in sepsis, reduced apoptosis	Humans & human immune cells	Sepsis	HC	Blood	Sepsis
miR-320	105	2015	Experimental	Investigate biomarker value of urinary miRNAs in renal tubular injury	Induced CIN rats	Rats	Rats with drug induced kindey injury	HC	Tissue and blood	Kidney injury
miR-320	22	2011	Observational	Measure circulating miRNAs in AKI patients and assess prognostic value for survival.	Decreased in AKI patients	Humans	AKI patients	HC and DC	Blood	Sepsis
miR-320	4	2015	Experimental	Circulating miRNAs as biomarker early diagnosis of CIN	Increased in tissue and blood rats CIN, not in human blood	Humans & rats	Rats and humans with CIN	HC	Tissue and blood	Sepsis
mir-342-5p	88	2009	Observational	Identify miRNAs that can differentiate patients with early-stage sepsis from healthy controls	Decreased in sepsis	Humans	Sepsis	HC	Blood	Sepsis
mir-342	14	2018	Observational	Biomarker discovery of T-cell mediated immunoparalysis in sepsis.	Decreased in sepsis	Humans	Sepsis	HC	Blood	Sepsis
miR-346	1	2019	Experimental	Identify disease-specific, cell type-specific and cell stress-induced miRNAs	glomerular endothelial cell-specific	Humans & mice	Human urine and mouse tissue	HC	Tissue and urine	Kidney injury
miR-378a	11	2021	Observational	Diagnostic and prognostic value of circulating miRNAs	Decreased in sepsis	Humans (neonates)	Neonates with sepsis	HC	Blood	Sepsis
miR-378-3p	1	2019	Experimental	Identify disease-specific, cell type-specific and cell stress-induced miRNAs	Increased in urine, up-regulated in cultured human podocytes	Humans & mice	Human urine and mouse tissue	HC	Tissue and urine	Kidney injury
miR-423-5p	13	2022	Observational	Circulating miRNAs for AKI detection in septic patients treated with nephrotoxic antibiotics	Elevated in SA-AKI	Humans	SA-AKI patients	Sepsis	Blood	SA-AKI
miR-424	14	2018	Observational	Biomarker discovery of T-cell mediated immunoparalysis in sepsis.	Elevated in sepsis	Humans	Sepsis	HC	Blood	Sepsis
miR-451	18	2021	Observational	Exploring the clinical utility of specific miRNAs for diagnosis of neonatal sepsis	Elevated in sepsis	Humans (neonates)	Sepsis	HC	Tissue (mice), blood and urine (humans)	Sepsis
miR-451a	19	2020	Experimental	Identify miRNA biomarkers for sepsis(-ALI) computational analysis and animal validation	Downregulated in human blood and mouse tissue	Humans & mice	Sepsis(-ALI)	HC	Blood and tissue	Sepsis
miR-452	112	2020	Observational & experimental	Investigate clinical value and function of miR-452 in SA-AKI	Elevated in SA-AKI	Mice & humans	SA-AKI	Sepsis, HC	Urine, tissue and blood	SA-AKI
miR-455	4	2015	Experimental	Circulating miRNAs as biomarker early diagnosis of CIN	Increased in rats CIN, but not plasma and no human validation	Rats	CIN rats		Tissue and blood	Kidney injury
miR-483	10	2012	Observational	Biomarker discovery and validation study on sepsis survival	Elevated in non-survivors	Humans	Sepsis non-survivors	Sepsis survivors	Blood	Sepsis
miR-486	8	2019	Experimental	Treat extracellular vesicles with miRNAs to study regeneration capacity in kidney injury	Depletion protective effect on kidney - possible treatable target	Mice with human-MSC	Treated AKI mice	Untreated AKI mice	Mesenchymal stromal cells	Kidney injury
miR-489	4	2015	Experimental	Circulating miRNAs as biomarker early diagnosis of CIN	Increased in rats CIN, but not plasma and no human validation	Rats	CIN rats		Tissue and blood	Kidney injury
miR-494	106	2019	Observational	Determine the expression patterns of circulating miRNAs in SA-AKI	Decreased in SA-AKI and associated with worse outcome	Humans	SA-AKI	HC	Blood	SA-AKI
miR-494	113	2012	Experimental	Investigate miR-494s renal target and potential role in AKI	Elevated in AKI	Mice & humans	IRI mice, AKI patients	HC	Tissue and blood	Kidney injury
miR-495	114	2019	Observational & experimental	Explore the clinical value of miR-495 in sepsis and cardiac dysfunction	Decreased in sepsis patients and septic shcok	Humans & rats	Sepsis, septic shock	HC, sham rats	Tissue and blood	Sepsis
miR-499-5p	65	2012	Observational	Investigate a diagnostic role for serum miRNAs in sepsis patients	Decreased in sepsis	Humans	Sepsis	HC	Blood	Sepsis
miR-505	4	2015	Experimental	Circulating miRNAs as biomarker early diagnosis of CIN	Increased in rats CIN, but not plasma and no human validation	Rats	CIN rats		Tissue and blood	Kidney injury
miR-531	1	2019	Experimental	Identify disease-specific, cell type-specific and cell stress-induced miRNAs	Glomerular endothelial cell-specific	Humans & mice	Human urine and mouse tissue	HC	Tissue and urine	Kidney injury
miR-805	25	2010	Experimental	Examine expression profiles of miRNAs following renal IRI	Downregulated after IRI	Mice	IRI mice	Sham mice	Tissue and TEC	Kidney injury
miR-1184	115	2021	Observational & experimental	Exploring the clinical utility of specific miRNAs for diagnosis of sepsis	Decreased in sepsis, regulates inflammatory responses and apoptosis	Humans (children) and mononuclear cells	Sepsis	HC	Blood	Sepsis
miR-1184	116	2021	Observational & experimental	Exploring the clinical utility of specific miRNAs for diagnosis of sepsis	Decreased in sepsis, regulates inflammatory response	Humans (neonates) and monocytes	Sepsis	Pneumonia	Blood	Sepsis
miR-3165	36	2017	Observational	To identify specific miRNAs involved in sepsis-induced AKI and to explore their targeting pathways.	Elevated in SA-AKI vs no AKI	Humans	SA-AKI	Sepsis and HC	Blood	SA-AKI
miR-4270	36	2017	Observational	To identify specific miRNAs involved in sepsis-induced AKI and to explore their targeting pathways.	Elevated in SA-AKI vs no AKI	Humans	SA-AKI	Sepsis and HC	Blood	SA-AKI
miR-4321	36	2017	Observational	To identify specific miRNAs involved in sepsis-induced AKI and to explore their targeting pathways.	Elevated in SA-AKI vs no AKI	Humans	SA-AKI	Sepsis and HC	Blood	SA-AKI
miR-4456	36	2017	Observational	To identify specific miRNAs involved in sepsis-induced AKI and to explore their targeting pathways.	Elevated in SA-AKI vs no AKI	Humans	SA-AKI	Sepsis and HC	Blood	SA-AKI
miR-4772-5p	93	2013	Observational	Explore clinical value of circulating miRNAs in sepsis	Decreased in sepsis	Humans	Sepsis	SIRS, HC	Blood	Sepsis

## Sheet: STable2
S.Table2. Reference list for literature review tables
This supplemental table provides the complete list of references corresponding to the literature reviewed and summarized in S1 Table and Sfile 3: S3 Table.
Each reference is assigned a number used for cross-referencing within the table. The studies included span a range of topics relevant to miRNA expression in kidney injury, sepsis, and sepsis-associated acute kidney injury (SA-AKI).
These references were used to guide the identification and selection of the 12 candidate miRNAs investigated in the current study.
1	DOI: 10.1111/jcmm.14270
2	doi: 10.1093/toxsci/kfaa181
3	DOI: 10.12659/MSM.889937
4	https://doi.org/10.3109/0886022X.2015.1077322
5	https://doi.org/10.1155/2020/4370983
6	https://doi.org/10.1371/journal.pone.0051140
7	https://doi.org/10.3969/j.issn.1673-4254.2017.05.13
8	https://doi.org/10.3390/ijms20102381
9	doi: 10.1371/journal.pone.0127175
10	10.1371/journal.pone.0038885
11	https://doi.org/10.1016/j.bbrep.2021.100988
12	10.1016/j.tox.2014.05.005
13	https://doi.org/10.1186/s12882-022-02726-6
14	https://doi.org/10.1186/s10020-018-0056-z
15	https://doi.org/10.1016/j.biopha.2018.07.105
16	PMID: 26131152
17	https://doi.org/10.1515/cclm-2011-0826
18	https://doi.org/10.1016/j.bbrep.2021.100915
19	doi:10.3390/genes11111327
20	https://doi.org/10.1186/s13054-015-1162-8
21	doi: 10.1080/08820139.2021.2020282.
22	DOI: 10.2215/CJN.00430111
23	10.7717/peerj.1729
24	https://doi.org/10.1186/s40001-020-00408-3
25	https://doi.org/10.1073/pnas.0912701107
26	https://doi.org/10.1186/s43042-020-00052-w
27	https://doi.org/10.1093/ndt/gfw007
28	https://doi.org/10.1002/jcla.23103
29	https://doi.org/10.1038/s41419-019-1713-z
30	https://doi.org/10.1152/ajprenal.00273.2011
31	https://doi.org/10.1093/toxsci/kfs210
32	https://doi.org/10.1016/j.ajpath.2011.04.021
33	PMCID: PMCPMC3499041
34	DOI: 10.1016/j.biopha.2017.07.098
35	https://doi.org/10.1007/s11255-021-02784-z
36	https://doi.org/10.1371/journal.pone.0173292
37	https://doi.org/10.1038/srep28006
38	https://doi.org/10.1186/s10020-020-00217-8
39	doi: 10.3892/mmr.2018.9081
40	PMID: 26339334
41	https://doi.org/10.3892/etm.2018.6779
42	https://doi.org/10.1038/ki.2014.117
43	doi: 10.26355/eurrev_201807_15518
44	https://doi.org/10.1016/j.tox.2014.05.004
45	https://doi.org/10.1016/j.molimm.2015.02.003
46	https://doi.org/10.1038/s41374-021-00620-7
47	https://doi.org/10.1016/j.cellimm.2014.06.006
48	https://doi.org/10.1186/s13287-020-02068-w
49	DOI:10.1016/j.febslet.2009.12.053
50	https://doi.org/10.1186/s40001-021-00566-y
51	https://doi.org/10.1159/000355759
52	https://doi.org/10.1371/journal.pone.0262339
53	doi: 10.3892/mmr.2021.12305.
54	https://doi.org/10.1016/j.prp.2022.154142
55	https://doi.org/10.1111/jcmm.16449
56	DOI: 10.1172/JCI158348
57	DOI: 10.3389/fimmu.2022.951798
58	doi: 10.2174/1386207323666201211091312
59	DOI: 10.1016/j.molimm.2016.11.019
60	DOI: 10.1177/0960327120937334
61	https://doi.org/10.2217/pme-2020-0182
62	doi: 10.1155/2020/2198308
63	https://doi.org/10.15252/embr.201948075
64	DOI: 10.1097/MD.0000000000020729
65	DOI 10.1097/TA.0b013e31825a7560
66	PMID: 31926500
67	doi: 10.1371/journal.pone.0197637
68	DOI: 10.1097/MD.0000000000016470
69	doi: 10.1002/jcla.23036
70	doi: 10.1002/jcla.23222
71	doi: 10.1002/jcla.23094
72	https://doi.org/10.1002/jcla.22917
73	PMID: 31938374
74	https://doi.org/10.1002/jcla.23408
75	https://doi.org/10.4049/jimmunol.1402088
76	DOI: 10.1371/journal.pone.0044305
77	PMCID: PMC9730080
78	https://doi.org/10.3892/etm.2021.10832
79	https://doi.org/10.1177/1178631018797079
80	DOI: 10.1097/CCM.0000000000000131
81	doi: 10.1002/jgm.3128
82	https://doi.org/10.3892/etm.2013.937
83	https://doi.org/10.1016/j.bbrc.2010.02.145
84	DOI: 10.1097/MD.0000000000019754
85	https://doi.org/10.7754/clin.lab.2016.160511
86	doi: 10.1371/journal.pone.0261228
87	https://doi.org/10.1002/jcla.23510
88	https://doi.org/10.1371/journal.pone.0007405
89	DOI: 10.1097/SHK.0000000000000282
90	https://doi.org/10.1016/j.cellsig.2021.110101
91	https://doi.org/10.1016/j.bbrc.2018.04.168
92	https://doi.org/10.1371/journal.pone.0054612
93	https://doi.org/10.1371/journal.pone.0075918
94	DOI: 10.1097/SHK.0000000000000839
95	https://doi.org/10.1177/0300060520943070
96	https://doi.org/10.1093/toxsci/kfu143
97	https://doi.org/10.1016/j.ijid.2015.09.016
98	doi: 10.3892/etm.2020.8408
99	https://doi.org/10.3390/jcm8101644
100	https://doi.org/10.1038/srep38868
101	10.1007/s11255-016-1485-7
102	https://doi.org/10.1093/nar/gnh186
103	https://doi.org/10.1155/2015/465479
104	doi: 10.1111/jcmm.13162
105	https://doi.org/10.1186/1471-2164-15-485
106	doi: 10.17305/bjbms.2019.4131
107	doi: 10.21037/apm-20-1391
108	DOI: 10.1074/jbc.M112.421255
109	https://doi.org/10.1159/000331054
110	https://doi.org/10.1155/2015/384208
111	https://doi.org/10.1038/s41598-020-74965-2
112	doi: 10.7150/thno.50093
113	https://doi.org/10.1681/ASN.2012050438
114	https://doi.org/10.1186/s40001-019-0396-3
115	https://doi.org/10.3892/etm.2021.10062
116	https://doi.org/10.3892/etm.2021.9781

## Sheet: STable3
STable 3. Schematic overview of reviewed literature by study focus and sample material.
A schematic overview of all literature reviewed, categorized by the main focus of each study and the type of biological material analyzed. References correspond to those listed in S2 Table.
Studies are sorted by the sample material used—blood, urine, or tissue/cell cultures—and color-coded according to both the study model and disease focus.
	Human - Kidney/Kidney injury				Animal - Kidney/Kidney injury				Human - Sepsis				Animal - Sepsis				Human - Sepsis-AKI				Animal - Sepsis-AKI			Reference count
Candidates	Blood	Urine	Tissue/cells		Blood	Urine	Tissue/cells		Blood	Urine	Tissue/cells		Blood	Urine	Tissue/cells		Blood	Urine	Tissue/cells		Blood	Urine	Tissue/cells
miR-9		1				2	1																	2
miR-10a	4.9	1, 6			3, 4	6, 7	1, 3,4, 8				5				5		7							8
miR15						12			10,11,14-17, 20								13							9
miR-16	22					12	19		10, 14-19, 21															10
miR-17						2																		1
miR-18					23		23																	1
miR-19									24		24													1
miR-20							25																	1
miR-21	4, 27		31		4	2, 12	4, 25, 30-32		20,21,26,28,29				29		29				34				34	14
miR-22																	33, 35, 36	35						3
miR-23						2			37-39								36							5
miR-25									40															1
miR-26	9					44	42, 45		37, 41									43						7
miR-27	9								20, 46		46,48				46, 47									5
miR-29	9		49			12	51		21, 50				50				7							7
miR-30	4	6			4	6	4, 44		37															5
miR-31									18															1
miR-34							42		20, 52															3
miR-93	9					44			14,56,57				56		54, 56								53, 55	8
miR-96									58															1
miR-101	9		30,59,60		60		30, 60		26, 61															6
miR-103									62-64				63											3
miR-107									64															1
mir-122							42		57, 65-67															5
miR-124									68															1
miR-125									69-72															4
miR-126	9					2			20,73,74															5
miR-127	9						76		51,57,77				75		75									5
miR-132									78.79															2
miR-133									80				80											1
miR-134					22		22																	1
miR-142							30																	1
miR-143		1				2	1		14								36							4
miR-146	9				4		4, 25		20,21,57,79,81-87															14
miR-147									86															1
mir-150									14, 82,88,89,91-93				91		91		90				90		90	8
miR-155		1,21,31,96	21				1, 31		57,79,86,87,94,95,97								13							12
miR-181					4		4		19, 98						19									3
miR-182					4, 23		4, 23		88															3
miR-187							25		26															2
miR-191					44				37								33, 36							4
mir-192	101	1, 103	100, 102		3, 44,100,101	2, 6,12	1, 3,25,101-103		99	37							13							14
mir-193						12	30, 42		10, 65															5
miR-194			102		3		3, 25, 102																	3
miR-199a-3p		1			4		1,4,25		52, 104															5
miR-200		104			4	12	4, 104																	3
miR-203						105																		1
miR-204			102				102																	1
miR-205						2	2										106							2
miR-206		1					1		107															2
miR-210	22	9			12, 109	12, 2	23, 109								108		106							7
miR-214					23, 32		23, 25, 32																	3
miR-215			102																					1
miR-216			102																					1
miR-221		1				2	1																	2
miR-223						2			10,14,57,65,78,79,82,83,86,110,111				110											12
miR-320	4, 22				4	105	4, 105																	3
miR-342									14, 88															2
miR-346		1					1																	1
miR-378-3p		1					1		11															2
miR-423																	13							1
miR-424									14															1
miR-451									18, 19						19									2
miR-452																	112	112			112	112	112	1
miR-455					4		4																	1
miR-483									10															1
miR-486							8																	1
miR-489					4		4																	1
miR-494	113						113										106							2
miR-495									114				114		114									1
miR-499									65															1
miR-505					4		4																	1
miR-531		1					1																	1
miR-805							25																	1
miR-1184									115, 116															2
miR-3165																	36							1
miR-4270																	36							1
miR-4321																	36							1
miR-4456																	36							1
miR-4772-5p									93															1

## Sheet: SFigure1&2
S1 Figure. Bar graph representing the number of references per microRNA. The microRNAs are ordered in descending order based on their reference count. The values correspond to those listed in S1 Table and S2 Table.																						S2 Figure. Venn diagram illustrating miRNA associations with Kidney Injury, Sepsis, and SA-AKI. This Venn diagram illustrates the number of microRNAs associated with kidney injury (yellow), sepsis (blue), and SA-AKI (green).
																						Overlapping sections represent microRNAs identified in multiple pathological contexts. The values correspond to STable 1 and STable 2.
